# Supplementary material for: A Remarkable Difference in Pharmacokinetics of Fluorinated Versus Iodinated Photosensitizers Derived from Chlorophyll-a and a Direct Correlation between the Tumor Uptake and Anti-Cancer Activity
Source: Molecules. 2023 Apr 27;28(9):3782. doi: 10.3390/molecules28093782 (PMC10180080; doi:10.3390/molecules28093782)
Supplement: Supplementary file 1 [file molecules-28-03782-s001.zip]

Archive with 1 entries (1 files):
- molecules-2316320-supplementary.pdf
